# Supplementary material for: Evaluate Short-Term Outcomes of abciximab in ST-Segment Elevation Myocardial Infarction Patients Undergoing Percutaneous Coronary Intervention: A Meta-Analysis of Randomized Clinical Trials
Source: J Interv Cardiol. 2022 May 29;2022:3911414. doi: 10.1155/2022/3911414 (PMC9168187; doi:10.1155/2022/3911414)
Supplement: Supplementary Materials — Supplementary Figure 1: assessment of the risk of bias in each randomized controlled trial included. Supplementary Figure 2: The size of the information required for each outcome. (A) All-cause death at 30 days, (B) all-cause death at 6 months, (C) recurrent MI, (D) repeat revascularization, (E) final TIMI flow <3, (F) major bleeding, (G) minor bleeding, (H) thrombocytopenia, and (I) transfusion. Supplementary Figure 3: funnel plot of each outcome. (A) All-cause death at 30 days, (B) all-cause death at 6 months, (C) recurrent MI, (D) repeat revascularization, (E) final TIMI flow <3, (F) major bleeding, (G) minor bleeding, (H) thrombocytopenia, and (I) transfusion. Supplementary Figure 4: Begg's and Egger's tests in Stata of each outcome. (A) All-cause death at 30 days, (B) all-cause death at 6 months, (C) recurrent MI, (D) repeat revascularization, (E) final TIMI flow <3, (F) major bleeding, (G) minor bleeding, (H) thrombocytopenia, and (I) transfusion. Supplementary Figure 5: sensitivity analysis of minor bleeding. Supplementary Figure 6: the meta-regression analysis of minor bleeding according to (A) publication year, (B) sample size, (C) patient classification, and (D) timing of application of abciximab. Supplementary Figure 7: comparison of the endpoints between the abciximab and control groups of the double-blind studies. (A) All-cause death at 30 days, (B) recurrent myocardial infarction, (C) repeat revascularization, (D) final TIMI flow <3, (E) major bleeding, and (F) minor bleeding. Supplementary Table 1: search strategy. Supplementary Table 2: Summary of GRADE evidence quality for outcomes. [file 3911414.f1.zip]

Archive with 2 entries (2 files):
- 3911414.f1/Supplemental 1 (clean version).doc
- 3911414.f1/Supplemental 2, PRISMA Checklist.doc
